# Supplementary material for: Evidence for dysbiosis in the gut microbiome of patients with systemic mastocytosis
Source: J Allergy Clin Immunol Glob. 2025 Oct 9;5(1):100578. doi: 10.1016/j.jacig.2025.100578 (PMC12826983; doi:10.1016/j.jacig.2025.100578)
Supplement: Supplemental Table S1 [file mmc3.xlsx]

## Sheet: Sheet1
Table S1. Demographic, clinical, and molecular correlates from patients with SM, including bacterial translocation markers, symptoms, triggers, and medications.
	Demographics							Bacterial translocation markers			Liver		Skin	Biomarkers		Symptoms													Triggers					Medications
Subject	Subject No.	Age	Race	Wt (kg)	BMI	BMI Category	McQoL	sCD14	Zonulin	I-FABP	FCAP	kPa	Cutaneous Dx	Tryptase ng/ml	KIT D816v mutation	Osteopenia	Osteoporosis	Abd pain	GERD	Nausea	Diarrhea	Flushing	Bone pain	Joint pain	Brain Fog	Headaches	Depression	History of Anaphylaxis	Pollen	Antibiotics	NSAIDs	Narcotics	Venon/stinging insects	H1 anti-H Yes/No	Daily vs. intermittant	At time of stool sampling	H2 anti-H	Daily vs. intermittant	At time of stool sampling	Leukotriene Inhibitor	At time of Sampling	Epinephrine use, when needed	NSAIDS/pain	Daily vs. intermittant	At time of stool sampling	Steroids	Anti-depressants	Anxyolitics
114	1	63	White	79.2	25.3	over	10	2245.83	39.6283	756.656	N/A	N/A	UP	104	0.304	Yes	Yes	No	Yes	No	Yes	Yes	No	No	No	No	No	No	Yes	Yes	Yes	Yes	No	Yes	daily	Yes	Yes	daily	Yes	No	No	Yes	No	No	No	No	No	No
155	2	46	White	71.3	23.3	normal	N/A	1535.47	44.162	659.634	248	7.1	UP	19.3	0	Yes	No	Yes	Yes	Yes	No	No	Yes	Yes	No	No	No	Yes	No	No	Yes	Yes	No	Yes	daily	Yes	Yes	unknown	Yes	No	No	Yes	No	No	No	ICS, INC	No	No
158	3	60	White	98.1	39.8	obese	28	896.405	50.6875	180.38	261	3	UP	6.8	0	Yes	No	No	Yes	No	No	Yes	Yes	No	No	No	No	No	No	No	No	Yes	No	No	No	No	Yes	intermittant	Yes	No	No	Yes	Yes	No	No	BCP	Yes	unknown
159	4	72	White	113.3	36.4	obese	88	1721	46.8021	292.63	N/A	N/A	UP	188	9.749	Yes	No	No	Yes	No	Yes	Yes	N/A	No	No	Yes	No	Yes	No	No	No	Yes	No	Yes	daily	Yes	Yes	daily	Yes	No	No	Yes	No	No	No	No	No	No
162	5	64	White	81	22	normal	7	2202.02	38.4686	742.788	N/A	N/A	UP	39.9	0.062	Yes	No	No	No	No	No	Yes	No	No	No	No	No	No	Yes	No	No	No	No	No	No	No	No	No	No	No	No	Yes	No	No	No	No	No	No
167	6	47	Black/African Amer	108	41.4	obese	32	1694.43	46.927	1178.52	N/A	N/A	NO UP	9.8	0	Yes	No	No	Yes	No	Yes	Yes	No	No	No	Yes	No	Yes	No	No	Yes	No	No	Yes	daily and intermittant	Yes	Yes	daily	Yes	No	No	No	Yes	intermittant	unsure	OC	No	No
168	7	28	White	85.6	27	over	53	1631.75	38.9237	439.029	N/A	N/A	UP	25.7	0.088	Yes	No	Yes	No	No	Yes	Yes	No	Yes	No	No	No	No	No	No	No	No	No	Yes	daily	Yes	Yes	daily	Yes	Yes	Yes	No	Yes	daily	Yes	No	No	No
171	8	46	White	89.5	27.6	over	28	1322.35	34.9802	1503.9	N/A	3.7	UP	28.2	0.059	No	No	Yes	Yes	No	Yes	Yes	No	No	Yes	Yes	No	Yes	No	Yes	No	Yes	No	Yes	daily	Yes	Yes	daily	Yes	Yes	Yes	No	No	No	No	BCP	No	No
172	9	49	White	68.85	23.4	normal	13	1307.51	72.6325	224.208	279	6	UP	61.6	0.97	No	No	Yes	No	No	Yes	Yes	No	No	No	No	No	Yes	No	No	No	No	No	Yes	daily	Yes	Yes	daily	Yes	No	No	Yes	No	No	No	No	No	No
173	10	67	White	83.3	30.2	obese	12	2013.26	60.4201	506.703	300	6.4	UP	19.4	0.056	Yes	Yes	No	N/A	No	No	Yes	No	No	No	No	No	No	No	No	No	No	Yes	Yes	daily	Yes	Yes	daily	Yes	Yes	Yes	Yes	No	No	No	No	No	No
177	11	47	White	108.1	40	obese	N/A	2103.37	47.2414	2126.13	256	7.3	UP	53.1	23.964	Yes	No	Yes	Yes	No	Yes	Yes	N/A	No	No	No	No	Yes	Yes	No	No	No	Yes	Yes	daily	Yes	No	No	No	Yes	Yes	Yes	No	No	No	No	Yes	No
179	12	69	White	67.4	24.7	normal	51	1578.38	35.2249	2187.38	234	5.5	UP	87.5	24.174	N/A	No	Yes	No	Yes	Yes	No	No	No	No	Yes	No	Yes	No	Yes	No	No	No	Yes	daily	Yes	Yes	daily	Yes	No	No	Yes	No	No	No	BCP	Yes	No
180	13	57	White	62.2	25.9	over	27	1465.4	38.6905	1094.38	190	5	UP	38	6.823	Yes	Yes	No	Yes	Yes	No	Yes	Yes	Yes	No	Yes	No	No	No	No	No	No	No	Yes	daily	Yes	Yes	daily	Yes	No	No	Yes	Yes	daily	Yes	PCP	No	No
181	14	74	White	97.4	30.9	obese	20	2448.01	40.7269	316.688	300	4.3	UP	21.9	0	No	No	No	Yes	N/A	Yes	No	Yes	Yes	No	Yes	No	No	No	Yes	No	No	No	Yes	daily	Yes	Yes	daily	Yes	No	No	Yes	Yes	daily	Yes	No	No	No
182	15	62	White	56.1	24	normal	49	1974.73	41.6723	1268.85	237	4.8	UP	37.9	0.543	Yes	Yes	Yes	No	Yes	No	Yes	No	No	No	No	No	Yes	No	Yes	No	No	No	No	No	No	No	No	No	No	No	No	No	No	No	No	Yes	No
183	16	42	White	89.4	29.7	over	9	1767.86	46.185	1315.49	339	6.6	UP	45.3	1.764	Yes	Yes	No	No	No	No	Yes	No	Yes	No	No	No	No	No	No	No	No	No	Yes	daily	Yes	No	No	No	No	No	No	No	No	No	No	No	No
184	17	46	White	136.9	47.7	obese	20	1977.36	46.3075	1218.16	382	25.5	UP	16.9	0.046	No	No	Yes	Yes	No	Yes	Yes	No	No	No	No	No	Yes	No	Yes	No	No	No	Yes	daily	Yes	No	No	No	No	No	No	No	No	No	T	Yes	No
197	18	42	Black/African Amer	105	33.5	obese	39	1515.78	47.4316	315.094	339	4.7	UP	20.6	0.127	No	No	No	No	No	No	No	Yes	No	No	Yes	Yes	No	No	No	No	No	No	Yes	daily	Yes	Yes	daily	Yes	No	No	Yes	No	No	No	No	Yes	No
201	19	52	White	100.1	32.5	obese	9	N/A	N/A	N/A	309	3.2	Possible UP	14.8	0.533	N/A	N/A	No	Yes	No	No	Yes	No	No	No	No	No	Yes	No	Yes	No	No	Yes	No	No	No	No	No	No	No	No	Yes	Yes	daily	Yes	No	No	No
204	20	68	White	96.2	28.1	over	28	1813.25	38.2576	445.157	341	4.1	NO UP	236	0.289	Yes	No	Yes	No	No	Yes	Yes	No	No	No	Yes	No	No	No	No	No	No	No	Yes	daily	Yes	Yes	daily	Yes	No	No	No	Yes	daily	Yes	INC, OC	Yes	No
209	21	59	White	88.4	26.6	over	4	N/A	N/A	N/A	166	5	NO UP	27.1	0.059	N/A	N/A	No	N/A	No	No	Yes	No	No	No	No	No	Yes	No	Yes	No	No	Yes	Yes	daily	Yes	Yes	daily	Yes	No	No	Yes	Yes	daily	Yes	No	No	No
217	22	62	White	60.7	18.1	under	24	1347.13	30.3214	894.577	250	6.7	NO UP	39.2	3.512	Yes	Yes	No	No	No	Yes	Yes	No	No	No	Yes	No	No	No	No	No	No	No	Yes	daily	Yes	Yes	daily	Yes	No	No	No	No	No	No	No	No	No
		Abbreviations: N/A = not available; Wt = weight; BMI=Body mass index; sCD14= serum CD14; I-FABP=intestinal fatty acid binding protein; FCAP=Fibroscan controlled attenuation parameter; McQoL=Mastocytosis Quality of Life score; UP=Urticaria Pigmentosa or Maculopapular Cutaneous Mastocytosis; ICS=inhaled corticosteroids; INC=intranasal corticosteroids; BCP=birth control pill, OC=Oral corticosteroids
